# Supplementary material for: Collagen-Containing Fish Sidestream-Derived Protein Hydrolysates Support Skin Repair via Chemokine Induction
Source: Mar Drugs. 2021 Jul 15;19(7):396. doi: 10.3390/md19070396 (PMC8303758; doi:10.3390/md19070396)
Supplement: Supplementary file 1 [file marinedrugs-19-00396-s001.zip]

Archive with 1 entries (1 files):
- marinedrugs-1279413-supplementary.pdf
